# Supplementary material for: Genetic Dissection of Extreme Seed-Flooding Tolerance in a Wild Soybean PI342618B by Linkage Mapping and Candidate Gene Analysis
Source: Plants (Basel). 2023 Jun 10;12(12):2266. doi: 10.3390/plants12122266 (PMC10302228; doi:10.3390/plants12122266)
Supplement: Supplementary file 1 [file plants-12-02266-s001.zip]

Archive with 1 entries (1 files):
- plants-2279748-supplementary.pdf
